# Supplementary material for: Complexity of schistosome vector bulinine snails in Kenya: Insights from nuclear genome size variation, complete mitochondrial genome sequence, and morphometric analysis
Source: PLoS Negl Trop Dis. 2025 Jul 14;19(7):e0013305. doi: 10.1371/journal.pntd.0013305 (PMC12274006; doi:10.1371/journal.pntd.0013305)
Supplement: S1 Table — (XLSX) [file pntd.0013305.s001.xlsx]

## Sheet: Sheet1
S1 Table : Annotation of 14 bulinid mitogenomes
			Position (nt)																Start/ Stop
Gene	Strand	BuU4 (13724 bp)	BuU7 (13730 bp)	BuN6 (13685 bp)	BuN15 (13688 BP)	BuG1 (13372 bp)	BuG2 (13732 bp)	BuG5L (13747 bp)	BuG12 (13738 bp)	BuG13 (13759 bp)	BuF3 (13576 bp)	BuF16 (13581 bp)	BuTp7A (13775 bp)	BuTp11 (13790 pb)	BuTp14 (13772 bp)		BuU4	BuU7	BuN6	BuN15	BuG1	BuG2	BuG5L	BuG12	BuG13	BuF3	BuF16	BuTp7A	BuTp11	BuTp14
GenBank Accession		PV483366	PV483367	PV483368	PV483369	PV483370	PV483371	PV483372	PV483373	PV483374	PV483375	PV483376	PV483377	PV483378	PV483379		PV483366	PV483367	PV483368	PV483369	PV483370	PV483371	PV483372	PV483373	PV483374	PV483375	PV483376	PV483377	PV483378	PV483379
nad5	+	1-1671 (1671)	1-1671 (1671)	1-1671 (1671)	1-1671 (1671)	1-1671 (1671)	1-1671 (1671)	1-1671 (1671)	1-1671 (1671)	1-1671 (1671)	1-1638 (1638)	1-1638 (1638)	1-1671 (1671)	1-1671 (1671)	1-1671 (1671)		TTG/TAG	TTG/TAG	TTG/TAG	TTG/TAG	TTG/TAG	TTG/TAG	TTG/TAG	TTG/TAG	TTG/TAG	ATT/TAG	ATT/TAG	TTG/TAG	TTG/TAG	TTG/TAG
nad1	+	1655-2548 (894)	1655-2548 (894)	1637-2548 (912)	1637-2548 (912)	1637-2545 (909)	1637-2545 (909)	1637-2545 (909)	1655-2545 (891)	1655-2545 (891)	1622-2509 (888)	1622-2509 (888)	1655-2548 (894)	1655-2548 (894)	1655-2548 (894)		ATG/TAA	ATG/TAA	TTG/TAA	TTG/TAA	TTG/TAA	TTG/TAA	TTG/TAA	ATG/TAA	ATG/TAA	TTG/TAA	TTG/TAA	ATG/TAA	ATG/TAA	ATG/TAA
nad4L	+	2544-2870 (327)	2544-2870 (327)	2544-2870 (327)	2544-2870 (327)	2524-2871 (348)	2524-2871 (348)	2524-2871 (348)	2524-2871 (348)	2524-2871 (348)	2482-2835 (354)	2482-2835 (354)	2544-2870 (327)	2544-2870 (327)	2544-2870 (327)		ATT/TAG	ATT/TAG	ATT/TAG	ATT/TAG	ATT/TAG	ATT/TAG	ATT/TAG	ATT/TAG	ATT/TAG	TTG/TAG	TTG/TAG	ATT/TAG	ATT/TAG	ATT/TAG
cob	+	2827-3936 (1110)	2827-3936 (1110)	2827-3934 (1108)	2827-3934 (1108)	2828-3937 (1110)	2828-3936 (1109)	2828-3939 (1112)	2828-3937 (1110)	2828-3937 (1110)	2792-3881 (1090)	2792-3884 (1093)	2836-3932 (1097)	2836-3932 (1097)	2836-3932 (1097)		ATT/TAG	ATT/TAG	ATT/TA-	ATT/T--	ATT/TA-	ATT/TA-	ATT/TA-	ATT/TAA	ATT/TAA	ATA/T--	ATA/T--	TTG/TA-	TTG/TA-	TTG/TA-
trnD	+										3882-3945 (64)	3885-3941 (57)	3933-3998 (66)	3933-3996 (64)	3933-3996 (64)
trnC	+	3937-4000 (64)	3937-4000 (64)	3935-3998 (64)	3935-3998 (64)	3937-3999 (63)	3937-3999 (63)	3940-4002 (63)	3943-4008 (66)	3940-4006 (67)	3942-4000 (59)	3945-4015 (71)	3995-4061 (67)	3992-4056 (65)	3992-4056 (65)
trnF	+	4004-4066 (63)	4005-4067 (63)	4005-4068 (64)	4007-4069 (63)	4008-4073 (66)	4009-4073 (65)	4012-4075 (64)	4015-4078 (64)	4011-4073 (63)	3997-4059 (63)	3998-4059 (62)	4062-4123 (62)	4060-4122 (63)	4059-4120 (622)
cox2	+	4068-4688 (621)	4069-4689 (621)	4070-4685 (616)	4071-4686 (616)	4074-4691 (618)	4074-4691 (618)	4076-4693 (618)	4079-4696 (618)	4074-4694 (621)	4060-4684 (625)	4060-4684 (625)	4125-4776 (652)	4123-4774 (652)	4121-4772(652)		ATT/TAA	ATT/TAA	ATT/T--	ATT/T--	ATT/TAA	ATT/TAA	ATT/TAA	ATT/TAA	ATT/TAA	ATA/T--	ATA/T--	ATT/T--	ATT/T--	ATT/T--
trnY	+	4699-4767 (69)	4699-4765 (67)	4686-4751 (66)	4687-4752 (66)	4692-4753 (62)	4692-4753 (62)	4702-4770 (69)	4713-4767 (55)	4702-4768 (67)	4685-4745 (61)	4685-4745 (61)	4777-4839 (63)	4775-4835 (61)	4773-4835 (63)
trnD	+	4758-4822 (65)	4760-4824 (65)	4746-4811 (66)	4747-4812 (66)	4748-4814 (67)	4748-4814 (67)	4765-4831 (67)	4763-4828 (66)	4759-4822 (64)
trnW	+	4818-4880 (63)	4820-4882 (63)	4808-4869 (62)	4809-4870 (62)	4811-4872 (62)	4811-4872 (62)	4827-4887 (61)	4824-4886 (63)	4820-4882 (63)	4740-4802 (63)	4740-4802 (63)	4834-4896 (63)	4845-4908(64)	4830-4892 (63)
trnG	+	4882-4948 (67)	4884-4950 (67)	4870-4931 (62)	4871-4932 (62)	4873-4947 (75)	4874-4947 (74)	4888-4941 (54)	4891-4944 (54)	4884-4948 (65)	4803-4863 (61)	4802-4864 (63)	4898-4963 (66)	4911-4974 (64)	4894-4956 (63)
trnH	+	4939-5004 (66)	4942-5006 (65)	4925-4985 (61)	4926-4986 (61)	4929-4992 (64)	4929-4992 (64)	4944-5007 (64)	4946-5010 (65)	4940-5001 (62)	4861-4922 (62)	4862-4923 (62)	4957-5018 (62)	4968-5032(65)	4950-5014 (65)
trnQ	-	5007-5065 (59)	5009-5067 (59)	4988-5046 (59)	4990-5048 (59)	4995-5054 (60)	4994-5054 (61)	5010-5069 (60)	5013-5071 (59)	5005-5063 (59)	4925-4983 (59)	4926-4984 (59)	5021-5080 (60)	5035-5094 (60)	5017-5076 (60)
trnL2	-	5051-5126 (76)	5054-5126 (73)	5035-5104 (70)	5037-5106 (70)	5044-5211 (68)	5044-5111 (68)	5064-5127 (64)	5061-5130 (70)	5054-5122 (69)	4979-5039 (61)	4973-5039 (67)	5071-5139 (69)	5084-5153 (70)	5068-5135 (68)
atp8	-	5128-5238 (111)	5130-5240 (111)	5105-5212 (120)	5107-5214 (108)	5112-5217 (106)	5112-5217 (106)	5128-5233 (106)	5131-5236 (106)	5123-5228 (106)	5040-5145 (106)	5040-5145 (106)	5140-5250 (111)	5159-5266 (108)	5141-5248 (108)		ATC/TAA	ATT/TAA	ATA/TAA	ATA/TAA	ATT/T--	ATT/T--	ATT/T--	ATA/T--	ATA/T--	ATT/T--	ATT/T--	ATC/TAA	ATC/TAA	ATT/TAA
trnN	-	5239-5305 (67)	5241-5307 (67)	5214-5276 (63)	5216-5278 (63)	5219-5281 (63)	5219-5281 (63)	5234-5296 (63)	5237-5304 (68)	5230-5294 (65)	5146-5207 (62)	5146-5207 (62)	5251-5315 (65)	5267-5331 (65)	5249-5313 (65)
atp6	-	5306-5945 (640)	5308-5947 (640)	5277-5916 (640)	5279-5918 (640)	5282-5915 (634)	5282-5915 (634)	5297-5930 (634)	5305-5938 (634)	5295-5928 (634)	5208-5841 (633)	5208-5841 (634)	5316-5955 (640)	5332-5971 (640)	5314-5950 (637)		ATT/T--	ATT/T--	ATA/T--	ATA/T--	ATT/T--	ATT/T--	ATT/T--	ATT/T--	ATT/T--	ATT/T--	TTG/T--	ATT/T--	ATT/T--	ATT/T--
trnR	-	5946-6008 (63)	5948-6011 (64)	5917-5978 (62)	5919-5979 (61)	5916-5978 (63)	5916-5978 (63)	5931-5993 (63)	5939-6000 (62)	5929-5990 (62)	5842-5900 (59)	5843-5903 (61)	5956-6017 (62)	5972-6033 (62)	5953-6015 (63)
trnE	-	5998-6062 (65)	5994-6065 (72)	5968-6032 965)	5969-6033 (65)	5974-6034 (61)	5974-6034 (61)	5989-6049 (61)	5996-6059 (64)	5986-6047 (62)	5894-5957 (64)	5897-5960 (64)	6011-6073 (63)	6028-6090 (63)	6009-6071 (63)
12S	-	6063-6772 (710)	6066-6774 (709)	6033-6741 (709)	6034-6742 (709)	6035-6743 (709)	6035-6744 (710)	6050-6759 (710)	6060-6767 (708)	6048-6758 (711)	5958-6660 (703)	5961-6663 (703)	6082-6783 (702)	6091-6801 (711)	6072-6780 (709)
trnM	-	6773-6835 (63)	6775-6837 (63)	6742-6805 (64)	6743-6806 (64)	6744-6806 (63)	6745-6806 (62)	6760-6821 (62)	6768-6829 (62)	6759-6820 (62)	6661-6722 (62)	6664-6724 (61)	6784-6847 (64)	6802-6865 (64)	6781-6844 (64)
nad3	-	6836-7181 (346)	6838-7183 (346)	6806-7148 (343)	6807-7152 (346)	6807-7143 (337)	6807-7143 (337)	6822-7164 (343)	6830-7178 (349)	6821-7166 (346)	6723-7068 (346)	6725-7070 (346)	6848-7193 (346)	6866-7211 (346)	6845-7187 (343)		ATA/T--	ATA/T--	ATA/T--	ATA/T--	ATA/T--	ATT/T--	ATA/T--	ATA/T--	ATT/T--	ATA/T--	ATA/T--	ATA/T--	ATA/T--	ATA/T--
trnS2	-	7182-7238 (57)	7184-7243 (60)	7149-7205 (57)	7153-7210 (58)	7149-7206 (58)	7150-7206 (57)	7165-7221 (57)	7179-7235 (57)	7167-7223 (57)	7069-7125 (57)	7071-7127 (57)	7194-7249 (56)	7212-7267 (56)	7190-7246 (57)
trnS1	+	7239-7297 (59)	7248-7303 (56)	7206-7269 (55)	7210-7265 (56)	7205-7261 (57)	7204-7261 (58)	7220-7275 (56)	7234-7291 (58)	7222-7277 (56)	7126-7179 (54)	7128-7181 (54)	7251-7308 (58)	7269-7327 (59)	7245-7309 (65)
nad4	+	7298-8599 (1302)	7304-8605 (1302)	7266-8558 (1293)	7271-8563 (1293)	7262-8566 (1305)	7262-8566 (1305)	7276-8580 (1305)	7293-8597 (1305)	7279-8583 (1305)	7188-8478 (1291)	7190-8497 (1308)	7311-8610 (1300)	7333-8629 (1300)	7310-8609 (1300)		ATT/TAA	ATT/TAA	ATA/TAA	ATA/TAA	ATT/TAA	ATT/TAA	ATT/TAA	ATT/TAA	ATT/TAA	ATT/T-- (HAIRPIN)	ATT/T-- (HAIRPIN)	ATA/T-- (HAIRPIN)	ATA/T-- (HAIRPIN)	ATA/T-- (HAIRPIN)
trnT	-	8611-8673 (63)	8617-8679 (63)	8578-8640 (63)	8583-8645 (63)	8602-8664 (63)	8602-8664 (63)	8616-8678 (63)	8623-8683 (61)	8612-8679 (68)	8496-8557 (62)	8498-8559 (62)	8632-8696 (65)	8650-8713 (64)	8630-8693 (64)
cox3	-	8674-9448 (775)	8680-9454 (775)	8641-9451 (811)	8646-9456 (811)	8666-9469 (804)	8665-9469 (805)	8679-9483 (805)	8684-9488 (805)	8680-9463 (784)	8558-9344 (787)	8560-9346 (787)	8697-9495 (799)	8714-9512 (799)	8694-9492 (799)		ATT/T--	ATT/T--	ATT/T--	ATT/T--	ATT/T--	ATT/T--	ATT/T--	ATT/T--	ATT/T--	ATT/T--	ATT/T--	ATA/T--	ATA/T--	ATA/T--
trnI	+	9490-9555 (66)	9496-9561 (66)	9457-9521 (65)	9462-9526 (65)	9481-9547 (67)	9481-9547 (67)	9495-9561 (67)	9500-9564 (65)	9496-9560 (65)	9377-9440 (64)	9379-9442 (64)	9515-9581 (67)	9533-9598 (66)	9512-9578 (67)
nad2	+	9556-10450 (895)	9562-10456 (895)	9523-10417 (895)	9528-10422 (895)	9549-10443 (895)	9549-10443 (895)	9563-10457 (895)	9566-10460 (895)	9561-10455 (895)	9458-10331 (874)	9460-10333 (874)	9599-10484 (886)	9601-10498 (883)	9596-10484 (889)		ATT/T--	ATT/T--	ATA/T--	ATA/T--	ATT/T---	ATT/T--	ATT/T--	ATT/T--	ATT/T--	TTG/T--	TTG/T--	TTG/T--	TTG/T--	TTG/T--
trnK	+	10451-10511 (61)	10457-10517 (61)	10418-10478 (61)	10423-10483 (61)	10444-10504 (61)	10444-10504 (61)	10458-10518 (61)	10461-10521 (61)	10456-10516 (61)	10332-10391 (60)	10334-10393 (60)	10485-10547 (63)	10499-10562 (64)	10485-10547 (63)
cox1	+	10539-12032 (1492)	10545-12036 (1492)	10603-11997 (1394)	10511-12004 (1494)	10532-12025 (1494)	10532-12025 (1494)	10546-12039 (1494)	10549-12042 (1494)	10544-12037 (1494)	10419-11906 (1488)	10421-11908 (1488)	10575-12068 (1494)	10590-12083 (1494)	10575-12068 (1494)		ATC/T--	ATC/T--	ATT/TAA	ATT/TAA	ATC/TAA	ATC/TAA	ATC/TAA	ATC/TAA	ATC/TAA	ATT/TAA	ATT/TAA	ATT/TAA	ATT/TAA	ATT/TAA
trnV	+	12031-12093 (63)	12037-12099 (63)	12001-12062 (62)	12007-12068 (62)	12030-12092 (63)	12031-12092 (62)	12044-12105 (62)	12051-12114 (64)	12051-12112 (62)	11909-11969 (61)	11911-11971 (61)	12076-12140 (65)	12087-12151 (65)	12072-12136 (65)
16S	+	12094-13094 (1001)	12100-13100 (1001)	12063-13058 (996)	12069-13061 (993)	12093-13101 (1009)	12093-13101 (1009)	12106-13115 (1010)	12115-13111 (997)	12113-13126 (1014)	11970-12947 (978)	11972-12952 (981)	12141-13144 (1004)	12162-13158 (997)	12137-13141 (1005)
trnL1	+	13095-13158 (64)	13101-13164 (64)	13059-13121 (63)	13062-13124 (63)	13102-13165 (64)	13102-13165 (64)	13116-13180 (65)	13112-13176 (65)	13127-13190 (64)	12948-13008 (61)	12953-13013 (61)	13145-13209 (65)	13159-13224 (66)	13142-13206 (65)
trnA	+	13155-13220 (66)	13161-13226 (66)	13118-13180 (63)	13121-13183 (63)	13162-13228 (67)	13162-13228 (67)	13177-13243 (67)	13173-13234 (62)	13187-13254 (68)	13006-13066 (61)	13010-13072 (63)	13206-13270 (65)	13221-13285 (65)	13203-13267 (65)
trnP	+	13221-13281 (61)	13225-13288 (64)	13180-13243 (64)	13183-13246 (64)	13229-13289 (61)	13229-13289 (61)	13243-13305 (63)	13235-13295 (61)	13255-13316 (62)	13069-13131 (63)	13074-13136 (63)	13270-13331 (62)	13286-13346 (61)	13267-13329 (63)
nad6	+	13283-14 (456)	13289-14 (456)	13243-14 (456)	13247-14 (456)	13291-14 (456)	13291-14 (456)	13306-14 (456)	13297-14 (456)	13318-14 (456)	13132-5 (450)	13137-5 (450)	13334-8 (450)	13349-8 (450)	13331-8 (450)		ATA/TAA	ATA/TAA	ATA/TAA	ATA/TAA	ATA/TAA	ATA/TAA	ATT/TAA	ATA/TAA	ATA/TAA	ATA/TAA	ATA/TAA	ATA/TAA	ATA/TAA	ATA/TAA
