# Supplementary material for: Complexity of schistosome vector bulinine snails in Kenya: Insights from nuclear genome size variation, complete mitochondrial genome sequence, and morphometric analysis
Source: PLoS Negl Trop Dis. 2025 Jul 14;19(7):e0013305. doi: 10.1371/journal.pntd.0013305 (PMC12274006; doi:10.1371/journal.pntd.0013305)
Supplement: S2 Table — (XLSX) [file pntd.0013305.s002.xlsx]

## Sheet: Sheet1
S2 Table: Raw shell morphometric measurements (mm) and derived ratios.
Species	Group	Sample_code	L	W	A	WA	WS	LH	WD	WH	L/W	A/L	(L-A)/L	LH/L	WA/WS	WD/W	WH/L	General_Group
B. ugandae	BuU4	BuU4.1	13.51	8.43	8.03	4.73	3.84	3.29	5.87	2.56	1.60261	0.594375	0.405625	0.243523	1.23177	0.696323	0.189489	africanus
B. ugandae	BuU4	BuU4.2	10.8	7.11	7.11	4.32	3.16	3.32	4.03	2.12	1.51899	0.658333	0.341667	0.307407	1.36709	0.566807	0.196296	africanus
B. ugandae	BuU4	BuU4.3	9.81	7.36	6.79	4.1	2.83	2.7	3.98	1.24	1.33288	0.692151	0.307849	0.275229	1.44876	0.540761	0.126402	africanus
B. ugandae	BuU4	BuU4.4	10.1	6.72	6.75	4.14	2.76	3.07	4.13	1.22	1.50298	0.668317	0.331683	0.30396	1.5	0.614583	0.120792	africanus
B. ugandae	BuU4	BuU4.5	8.67	5.73	5.11	3.69	2.79	2.77	3.22	1.17	1.51309	0.589389	0.410611	0.319493	1.32258	0.561955	0.134948	africanus
B. ugandae	BuU4	BuU4.6	13.44	8.58	8.05	5.11	3.77	4.3	5.19	2.03	1.56643	0.598958	0.401042	0.31994	1.35544	0.604895	0.151042	africanus
B. ugandae	BuU4	BuU4.7	9.32	6.26	6.02	3.33	2.78	2.68	3.26	1.07	1.48882	0.645923	0.354077	0.287554	1.19784	0.520767	0.114807	africanus
B. ugandae	BuU4	BuU4.8	11.77	7.66	7.31	4.57	3.44	3.51	5.24	2.64	1.53655	0.621071	0.378929	0.298216	1.32849	0.684073	0.224299	africanus
B. ugandae	BuU4	BuU4.9	10.64	7.43	7.77	4.02	3.11	2.85	4.29	1.22	1.43203	0.730263	0.269737	0.267857	1.2926	0.577389	0.114662	africanus
B. ugandae	BuU4	BuU4.10	12.25	7.77	8.45	4.46	3.48	3.45	4.22	1.77	1.57658	0.689796	0.310204	0.281633	1.28161	0.543115	0.14449	africanus
B. ugandae	BuU7	BuU7.1	12.58	8.35	9.53	5.65	2.81	2.91	4.46	1.29	1.50659	0.757552	0.242448	0.23132	2.01068	0.534132	0.102544	africanus
B. ugandae	BuU7	BuU7.2	8.85	6.27	6.08	3.37	2.31	2.41	3.07	1.18	1.41148	0.687006	0.312994	0.272316	1.45887	0.489633	0.133333	africanus
B. ugandae	BuU7	BuU7.3	9.52	6.65	7.3	3.81	2.77	3.74	3.39	1.11	1.43158	0.766807	0.233193	0.392857	1.37545	0.509774	0.116597	africanus
B. ugandae	BuU7	BuU7.4	9.19	5.96	6.69	3.81	2.59	2.69	3.81	1.39	1.54195	0.727965	0.272035	0.292709	1.47104	0.639262	0.151251	africanus
B. ugandae	BuU7	BuU7.5	9.22	6.76	6.45	3.85	2.89	2.65	3.87	1.22	1.36391	0.699566	0.300434	0.287419	1.33218	0.572485	0.132321	africanus
B. ugandae	BuU7	BuU7.6	10.67	7.12	8.04	4.48	2.56	2.55	4.18	1.09	1.4986	0.753515	0.246485	0.238988	1.75	0.587079	0.102156	africanus
B. ugandae	BuU7	BuU7.7	9.11	6.01	6.66	3.83	2.65	2.69	3.43	1.09	1.51581	0.731065	0.268935	0.29528	1.44528	0.570715	0.119649	africanus
B. ugandae	BuU7	BuU7.8	10.23	7.22	8.12	4.54	2.67	2.51	3.81	1.22	1.4169	0.793744	0.206256	0.245357	1.70037	0.527701	0.119257	africanus
B. ugandae	BuU7	BuU7.9	11.42	7.58	8.67	4.86	2.81	2.76	4.33	1.26	1.5066	0.759194	0.240806	0.241681	1.72954	0.57124	0.110333	africanus
B. ugandae	BuU7	BuU7.10	9.08	6.11	6.71	3.83	2.56	2.49	3.33	0.99	1.48609	0.738987	0.261013	0.274229	1.49609	0.545008	0.109031	africanus
B. nasutus	BuN6	BuN6.1	11.94	7.84	8.45	4.56	3.86	2.84	5.32	1.98	1.52296	0.707705	0.292295	0.237856	1.18135	0.678571	0.165829	africanus
B. nasutus	BuN6	BuN6.2	11.98	8.11	9.72	4.61	2.78	2.8	4.15	0.98	1.47719	0.811352	0.188648	0.233723	1.65827	0.511714	0.081803	africanus
B. nasutus	BuN6	BuN6.3	14.21	8.52	9.56	5.17	4.01	3.45	5.91	2.22	1.66784	0.672766	0.327234	0.242787	1.28928	0.693662	0.156228	africanus
B. nasutus	BuN6	BuN6.4	12.42	7.81	9.92	4.08	2.95	2.71	4.55	1.11	1.59027	0.798712	0.201288	0.218196	1.38305	0.582586	0.089372	africanus
B. nasutus	BuN6	BuN6.5	12.8	8.47	9.43	4.35	3.39	3.35	5.68	1.32	1.51122	0.736719	0.263281	0.261719	1.28319	0.670602	0.103125	africanus
B. nasutus	BuN6	BuN6.6	12.28	7.57	9.09	4.18	2.7	2.81	4.9	1.23	1.62219	0.740228	0.259772	0.228827	1.54815	0.647292	0.100163	africanus
B. nasutus	BuN6	BuN6.7	13.92	8.05	9.37	4.61	3.64	3.64	5.48	2.04	1.72919	0.673132	0.326868	0.261494	1.26648	0.680745	0.146552	africanus
B. nasutus	BuN6	BuN6.8	12.78	7.98	9.82	4.22	2.71	2.78	4.98	0.95	1.6015	0.768388	0.231612	0.217527	1.5572	0.62406	0.0743349	africanus
B. nasutus	BuN6	BuN6.9	13.46	8.1	9.6	4.13	4.1	3.25	5.65	2.18	1.66173	0.713224	0.286776	0.241456	1.00732	0.697531	0.161961	africanus
B. nasutus	BuN6	BuN6.10	12.63	7.95	9.37	4.43	3.32	3.33	5.25	1.28	1.58868	0.741884	0.258116	0.263658	1.33434	0.660377	0.101346	africanus
B. nasutus	BuN15	BuN15.1	13.74	8.89	11.42	4.98	3.16	3.33	4.98	1.15	1.54556	0.83115	0.16885	0.242358	1.57595	0.56018	0.0836972	africanus
B. nasutus	BuN15	BuN15.2	11.98	7.85	9.56	4.49	2.88	2.77	4.54	1.78	1.52611	0.797997	0.202003	0.231219	1.55903	0.578344	0.148581	africanus
B. nasutus	BuN15	BuN15.3	12.32	7.53	9.49	4.24	2.39	2.5	3.86	0.95	1.63612	0.770292	0.229708	0.202922	1.77406	0.512616	0.0771104	africanus
B. nasutus	BuN15	BuN15.4	12.41	8.68	9.58	4.76	3.25	3.11	4.98	1.88	1.42972	0.771958	0.228042	0.250604	1.46462	0.573733	0.151491	africanus
B. nasutus	BuN15	BuN15.5	12.64	7.41	9.22	4.11	3.2	3.21	5.22	1.98	1.7058	0.72943	0.27057	0.253956	1.28438	0.704453	0.156646	africanus
B. nasutus	BuN15	BuN15.6	11.65	8.13	9.7	4.47	2.64	2.77	4.16	1.1	1.43296	0.832618	0.167382	0.237768	1.69318	0.511685	0.0944206	africanus
B. nasutus	BuN15	BuN15.7	10.98	6.83	8.58	3.88	2.83	2.66	3.67	1.24	1.60761	0.781421	0.218579	0.242259	1.37102	0.537335	0.112933	africanus
B. nasutus	BuN15	BuN15.8	11.58	7.31	9.02	4.13	2.66	2.55	4.02	1.18	1.58413	0.778929	0.221071	0.220207	1.55263	0.549932	0.1019	africanus
B. nasutus	BuN15	BuN15.9	10.88	6.88	8.56	3.88	2.84	2.67	3.77	1.21	1.5814	0.786765	0.213235	0.245404	1.3662	0.547965	0.111213	africanus
B. nasutus	BuN15	BuN15.10	9.86	6.66	7.9	3.78	2.66	2.78	3.88	1.28	1.48048	0.801217	0.198783	0.281947	1.42105	0.582583	0.129817	africanus
B. globosus	BuG1	BuG1.1	12.15	7.92	8.4	4.85	3.1	2.94	4.82	1.41	1.53409	0.691358	0.308642	0.241975	1.56452	0.608586	0.116049	africanus
B. globosus	BuG1	BuG1.2	10.34	7.47	8.22	3.36	2.78	2.37	4.12	1.39	1.3842	0.794971	0.205029	0.229207	1.20863	0.551539	0.134429	africanus
B. globosus	BuG1	BuG1.3	9.54	6.22	6.89	2.82	2.8	2.62	3.91	1.39	1.53376	0.722222	0.277778	0.274633	1.00714	0.628617	0.145702	africanus
B. globosus	BuG1	BuG1.4	8.73	6.03	6.96	2.2	2.08	1.95	3.24	1.17	1.44776	0.797251	0.202749	0.223368	1.05769	0.537313	0.134021	africanus
B. globosus	BuG1	BuG1.5	10.71	7.7	8.13	3.81	3.41	3.86	4.52	1.25	1.39091	0.759104	0.240896	0.360411	1.1173	0.587013	0.116713	africanus
B. globosus	BuG1	BuG1.6	10.18	6.87	7.13	3.77	2.72	2.14	4.17	1.78	1.4818	0.700393	0.299607	0.210216	1.38603	0.606987	0.174853	africanus
B. globosus	BuG1	BuG1.7	10.45	6.8	7.78	3.35	2.69	2.3	3.73	1.59	1.53676	0.744498	0.255502	0.220096	1.24535	0.548529	0.152153	africanus
B. globosus	BuG1	BuG1.8	10.14	7.18	7.44	3.54	2.5	2.35	4.15	1.77	1.41226	0.733728	0.266272	0.231755	1.416	0.577994	0.174556	africanus
B. globosus	BuG1	BuG1.9	8.91	6.36	6.41	3.15	2.71	2.55	4.31	1.65	1.40094	0.719416	0.280584	0.286195	1.16236	0.677673	0.185185	africanus
B. globosus	BuG1	BuG1.10	8.95	5.82	6.38	3.02	2.65	2.45	3.57	1.41	1.5378	0.712849	0.287151	0.273743	1.13962	0.613402	0.157542	africanus
B. globosus	BuG2	BuG2.1	14.83	9.32	10.8	5.03	4.31	3.81	6.24	1.93	1.5912	0.728254	0.271746	0.256912	1.16705	0.669528	0.130142	africanus
B. globosus	BuG2	BuG2.2	14.16	9.14	10.67	4.61	3.49	3.43	6.46	1.8	1.54923	0.753531	0.246469	0.242232	1.32092	0.706783	0.127119	africanus
B. globosus	BuG2	BuG2.3	13.87	9.37	10.33	4.83	3.45	3.32	5.26	2.03	1.48026	0.744773	0.255227	0.239366	1.4	0.561366	0.146359	africanus
B. globosus	BuG2	BuG2.4	13.56	8.81	9.63	4.63	3.8	3.39	5.31	1.49	1.53916	0.710177	0.289823	0.25	1.21842	0.602724	0.109882	africanus
B. globosus	BuG2	BuG2.5	13.68	8.34	10.35	4.71	3.71	3.22	6.05	2.02	1.64029	0.756579	0.243421	0.23538	1.26954	0.72542	0.147661	africanus
B. globosus	BuG2	BuG2.6	13.48	8.93	10.76	4.87	3.68	3.58	5.56	2.14	1.50952	0.79822	0.20178	0.265579	1.32337	0.62262	0.158754	africanus
B. globosus	BuG2	BuG2.7	13.08	8.04	9.12	4.39	4.24	3.7	6.05	1.87	1.62687	0.697248	0.302752	0.282875	1.03538	0.752488	0.142966	africanus
B. globosus	BuG2	BuG2.8	13.41	8.43	9.75	4.81	3.5	3.52	6.03	1.76	1.59075	0.727069	0.272931	0.262491	1.37429	0.715302	0.131245	africanus
B. globosus	BuG2	BuG2.9	12.02	7.53	9.02	4.36	2.68	2.67	4.43	1.18	1.59628	0.750416	0.249584	0.22213	1.62687	0.588313	0.0981697	africanus
B. globosus	BuG2	BuG2.10	12.14	8.15	9.48	4.47	3.15	3.01	5.78	1.68	1.48957	0.78089	0.21911	0.247941	1.41905	0.709202	0.138386	africanus
B. globosus	BuG5L	BuG5L.1	11.26	7.37	8.48	3.96	2.81	2.79	3.84	1.11	1.52782	0.753108	0.246892	0.24778	1.40925	0.521031	0.098579	africanus
B. globosus	BuG5L	BuG5L.2	11.48	7.55	9.1	4.11	2.48	3.21	4.11	1.23	1.52053	0.792683	0.207317	0.279617	1.65726	0.544371	0.107143	africanus
B. globosus	BuG5L	BuG5L.3	12.55	7.41	8.76	4.43	2.71	2.83	4.1	1.23	1.69366	0.698008	0.301992	0.225498	1.63469	0.553306	0.098008	africanus
B. globosus	BuG5L	BuG5L.4	15.56	10.25	10.58	5.43	4.41	4.4	6.45	1.68	1.51805	0.679949	0.320051	0.282776	1.23129	0.629268	0.107969	africanus
B. globosus	BuG5L	BuG5L.5	15.6	10.9	11.45	5.11	3.98	4.11	6.58	1.59	1.43119	0.733974	0.266026	0.263462	1.28392	0.60367	0.101923	africanus
B. globosus	BuG5L	BuG5L.6	9.66	6.71	6.99	5.1	2.36	2.31	3.13	1.23	1.43964	0.723602	0.276398	0.23913	2.16102	0.466468	0.127329	africanus
B. globosus	BuG5L	BuG5L.7	9.91	7.7	7.21	4.63	2.16	2.22	2.91	1.09	1.28701	0.727548	0.272452	0.224016	2.14352	0.377922	0.10999	africanus
B. globosus	BuG5L	BuG5L.8	9.08	7.23	7.1	4.7	2.21	2.33	2.8	1.11	1.25588	0.781938	0.218062	0.256608	2.1267	0.387275	0.122247	africanus
B. globosus	BuG5L	BuG5L.9	9.71	7.26	7.5	4.8	3.45	2.34	2.55	1.25	1.33747	0.7724	0.2276	0.240989	1.3913	0.35124	0.128733	africanus
B. globosus	BuG5L	BuG5L.10	9.25	6.82	7.11	4.65	2.22	2.25	2.72	1.12	1.3563	0.768649	0.231351	0.243243	2.09459	0.398827	0.121081	africanus
B. globosus	BuG12	BuG12.1	17.56	10.58	12.5	6.35	4.53	4.08	6.7	2.51	1.65974	0.711845	0.288155	0.232346	1.40177	0.63327	0.142938	africanus
B. globosus	BuG12	BuG12.2	15.81	9.88	9.97	5.48	3.91	3.74	5.76	2.34	1.6002	0.630614	0.369386	0.236559	1.40153	0.582996	0.148008	africanus
B. globosus	BuG12	BuG12.3	16.92	9.24	12.47	6.37	3.98	3.99	6.09	1.85	1.83117	0.736998	0.263002	0.235816	1.6005	0.659091	0.109338	africanus
B. globosus	BuG12	BuG12.4	17.08	9.68	11.02	5.68	4.86	3.76	3.35	3.03	1.76446	0.645199	0.354801	0.220141	1.16872	0.346074	0.1774	africanus
B. globosus	BuG12	BuG12.5	16.56	10.57	11.74	5.8	4.14	4.12	6.63	2.39	1.5667	0.708937	0.291063	0.248792	1.40097	0.627247	0.144324	africanus
B. globosus	BuG12	BuG12.6	15.74	9.81	11.07	5.59	3.96	3.88	6.21	2.12	1.60449	0.703304	0.296696	0.246506	1.41162	0.633028	0.134689	africanus
B. globosus	BuG12	BuG12.7	16.75	10.15	11.6	6.16	4.16	4.33	7.2	2.24	1.65025	0.692537	0.307463	0.258507	1.48077	0.70936	0.133731	africanus
B. globosus	BuG12	BuG12.8	16.73	9.88	11.61	5.59	4.3	4.04	6.14	3.13	1.69332	0.693963	0.306037	0.241482	1.3	0.621457	0.187089	africanus
B. globosus	BuG12	BuG12.9	16.8	10.04	11.63	6.45	4.44	4	6.15	2.51	1.67331	0.692262	0.307738	0.238095	1.4527	0.61255	0.149405	africanus
B. globosus	BuG12	BuG12.10	16.09	9.21	11.37	5.64	4.36	4.22	6.5	2.22	1.74701	0.70665	0.29335	0.262275	1.29358	0.705755	0.137974	africanus
B. globosus	BuG13	BuG13.1	14.68	10.27	11.75	5.69	3.39	3.27	5.44	1.33	1.42941	0.800409	0.199591	0.222752	1.67847	0.529698	0.0905995	africanus
B. globosus	BuG13	BuG13.2	12.48	9.41	9.72	5.29	2.65	2.98	4.36	1.11	1.32625	0.778846	0.221154	0.238782	1.99623	0.463337	0.0889423	africanus
B. globosus	BuG13	BuG13.3	13.36	8.88	9.99	4.8	2.76	3.06	4.78	1.12	1.5045	0.747754	0.252246	0.229042	1.73913	0.538288	0.0838323	africanus
B. globosus	BuG13	BuG13.4	10.94	7.47	8.13	3.95	2.35	2.33	3.65	0.96	1.46452	0.743144	0.256856	0.21298	1.68085	0.488621	0.0877514	africanus
B. globosus	BuG13	BuG13.5	11.83	7.8	9.35	4.46	2.5	2.7	3.89	1.04	1.51667	0.790363	0.209637	0.228233	1.784	0.498718	0.0879121	africanus
B. globosus	BuG13	BuG13.6	10.87	8.14	8.73	4.38	2.56	2.55	4.05	0.95	1.33538	0.803128	0.196872	0.234591	1.71094	0.497543	0.0873965	africanus
B. globosus	BuG13	BuG13.7	9.99	7.22	7.96	3.5	1.78	1.9	3.33	1.02	1.38366	0.796797	0.203203	0.19019	1.96629	0.461219	0.102102	africanus
B. globosus	BuG13	BuG13.8	10.64	7.55	9.45	4.22	2.28	2.65	4.04	1.15	1.40927	0.888158	0.111842	0.24906	1.85088	0.535099	0.108083	africanus
B. globosus	BuG13	BuG13.9	9.65	7.65	9.23	3.78	2.29	2.1	4.11	0.89	1.26144	0.956477	0.0435233	0.217617	1.65066	0.537255	0.092228	africanus
B. globosus	BuG13	BuG13.10	10.89	7.87	8.68	3.55	2.12	2.34	3.86	1.28	1.38374	0.797062	0.202938	0.214876	1.67453	0.49047	0.117539	africanus
B. forskalii	BuF3	BuF3.1	14.31	4.39	4.45	2.03	3.04	2.67	3.56	8.26	3.25968	0.310971	0.689029	0.186583	0.667763	0.810934	0.577219	forskali
B. forskalii	BuF3	BuF3.2	14.68	4.2	4.65	2.22	3.05	3.11	3.67	8.27	3.49524	0.316757	0.683243	0.211853	0.727869	0.87381	0.563351	forskali
B. forskalii	BuF3	BuF3.3	10.97	3.49	4.45	2.06	2.45	2.47	3.58	4.73	3.14327	0.405652	0.594348	0.22516	0.840816	1.02579	0.431176	forskali
B. forskalii	BuF3	BuF3.4	10.01	3.21	3.95	1.95	2.47	2.18	2.6	3.24	3.11838	0.394605	0.605395	0.217782	0.789474	0.809969	0.323676	forskali
B. forskalii	BuF3	BuF3.5	9.13	3.08	3.38	1.72	2.35	2.33	2.64	3.1	2.96429	0.370208	0.629792	0.255203	0.731915	0.857143	0.33954	forskali
B. forskalii	BuF3	BuF3.6	9.95	3.93	4.65	2.35	2.44	2.44	2.91	2.31	2.53181	0.467337	0.532663	0.245226	0.963115	0.740458	0.232161	forskali
B. forskalii	BuF3	BuF3.7	10.18	4.01	4.56	3.01	2.35	2.22	2.78	2.88	2.53865	0.447937	0.552063	0.218075	1.28085	0.693267	0.282908	forskali
B. forskalii	BuF3	BuF3.8	9.61	3.43	4.62	2.33	2.24	2.02	2.81	3.02	2.80175	0.480749	0.519251	0.210198	1.04018	0.819242	0.314256	forskali
B. forskalii	BuF3	BuF3.9	9.42	3.9	3.84	4.22	2.06	2.11	2.06	3.03	2.41538	0.407643	0.592357	0.223992	2.04854	0.528205	0.321656	forskali
B. forskalii	BuF3	BuF3.10	9.53	3.87	2.43	1.96	2.22	2.46	2.45	2.65	2.46253	0.254984	0.745016	0.258132	0.882883	0.633075	0.278069	forskali
B. tropicus	BuTp7A	BuTp7A.1	8.06	6.06	6.72	5.06	1.41	1.53	2.27	0.89	1.33003	0.833747	0.166253	0.189826	3.58865	0.374587	0.110422	truncatus/tropicus
B. tropicus	BuTp7A	BuTp7A.2	8.57	6.32	6.65	4.58	1.63	1.69	2.75	0.81	1.35601	0.775963	0.224037	0.1972	2.80982	0.435127	0.0945158	truncatus/tropicus
B. tropicus	BuTp7A	BuTp7A.3	7.43	5.71	6.5	4.56	1.31	1.33	2.21	0.88	1.30123	0.874832	0.125168	0.179004	3.48092	0.38704	0.118439	truncatus/tropicus
B. tropicus	BuTp7A	BuTp7A.4	6.87	5.21	5.22	3.96	1.42	1.35	2.31	0.91	1.31862	0.759825	0.240175	0.196507	2.78873	0.443378	0.13246	truncatus/tropicus
B. tropicus	BuTp7A	BuTp7A.5	7.16	5.54	5.55	3.77	1.32	1.38	2.06	0.88	1.29242	0.77514	0.22486	0.192737	2.85606	0.371841	0.122905	truncatus/tropicus
B. tropicus	BuTp7A	BuTp7A.6	6.66	4.95	6.67	4.32	1.28	1.32	2.1	0.89	1.34545	1.0015	-0.0015015	0.198198	3.375	0.424242	0.133634	truncatus/tropicus
B. tropicus	BuTp7A	BuTp7A.7	7.57	5.44	5.79	4.13	1.38	1.28	2.22	0.87	1.39154	0.764861	0.235139	0.169089	2.99275	0.408088	0.114927	truncatus/tropicus
B. tropicus	BuTp7A	BuTp7A.8	7.81	5.49	5.96	4.31	1.59	1.55	2.15	0.79	1.42259	0.763124	0.236876	0.198464	2.71069	0.391621	0.101152	truncatus/tropicus
B. tropicus	BuTp7A	BuTp7A.9	8.4	6.2	6.65	4.43	1.65	1.54	2.51	0.96	1.35484	0.791667	0.208333	0.183333	2.68485	0.404839	0.114286	truncatus/tropicus
B. tropicus	BuTp7A	BuTp7A.10	8.17	6.13	6.83	4.17	1.55	1.33	2.22	0.88	1.33279	0.835985	0.164015	0.162791	2.69032	0.362153	0.107711	truncatus/tropicus
B. tropicus	BuTp14	BuTp14.1	10.69	7.25	7.66	4.42	2.76	2.66	3.81	1.71	1.47448	0.716558	0.283442	0.248831	1.60145	0.525517	0.159963	truncatus/tropicus
B. tropicus	BuTp14	BuTp14.2	9.35	6.45	7.47	4.22	2.05	2.09	2.96	0.95	1.44961	0.79893	0.20107	0.223529	2.05854	0.458915	0.101604	truncatus/tropicus
B. tropicus	BuTp14	BuTp14.3	9.56	7.05	7.19	4.19	2.09	2.01	2.93	0.95	1.35603	0.752092	0.247908	0.210251	2.00478	0.415603	0.0993724	truncatus/tropicus
B. tropicus	BuTp14	BuTp14.4	9.1	6.86	7.69	4.58	2.5	2.45	3.77	1.81	1.32653	0.845055	0.154945	0.269231	1.832	0.549563	0.198901	truncatus/tropicus
B. tropicus	BuTp14	BuTp14.5	9.64	6.69	7.69	4.47	2.01	2.22	3.09	0.98	1.44096	0.797718	0.202282	0.23029	2.22388	0.461883	0.10166	truncatus/tropicus
B. tropicus	BuTp14	BuTp14.6	8.73	6.32	6.91	4.03	2.07	2.11	3.22	1.06	1.38133	0.791523	0.208477	0.241695	1.94686	0.509494	0.12142	truncatus/tropicus
B. tropicus	BuTp14	BuTp14.7	9.34	6.44	7.51	4.12	2.42	2.33	3.03	1.32	1.45031	0.804069	0.195931	0.249465	1.70248	0.470497	0.141328	truncatus/tropicus
B. tropicus	BuTp14	BuTp14.8	8.91	6.75	7.46	4.27	1.97	2.12	2.89	1.11	1.32	0.837262	0.162738	0.237935	2.16751	0.428148	0.124579	truncatus/tropicus
B. tropicus	BuTp14	BuTp14.9	9.19	6.18	6.97	4.16	2.21	2.27	2.39	1.22	1.48706	0.758433	0.241567	0.247008	1.88235	0.386731	0.132753	truncatus/tropicus
B. tropicus	BuTp14	BuTp14.10	8.53	6.06	6.73	3.87	2.03	1.89	2.38	1.32	1.40759	0.78898	0.21102	0.221571	1.9064	0.392739	0.154748	truncatus/tropicus
B. truncatus	BuT19	BuT19.1	11.89	7.31	8.41	5.58	2.73	2.77	3.96	2.05	1.62654	0.707317	0.292683	0.232969	2.04396	0.541724	0.172414	truncatus/tropicus
B. truncatus	BuT19	BuT19.2	10.84	7.13	7.69	5.08	2.69	2.55	4.01	1.55	1.52034	0.70941	0.29059	0.23524	1.88848	0.562412	0.142989	truncatus/tropicus
B. truncatus	BuT19	BuT19.3	10.99	7.18	7.85	5.09	2.43	2.34	3.55	1.51	1.53064	0.714286	0.285714	0.212921	2.09465	0.494429	0.137398	truncatus/tropicus
B. truncatus	BuT19	BuT19.4	10.79	7.02	7.13	5.49	2.64	2.55	4.06	1.69	1.53704	0.660797	0.339203	0.23633	2.07955	0.578348	0.156627	truncatus/tropicus
B. truncatus	BuT19	BuT19.5	10.16	6.48	7.35	4.77	2.21	2.16	3.45	1.57	1.5679	0.723425	0.276575	0.212598	2.15837	0.532407	0.154528	truncatus/tropicus
B. truncatus	BuT19	BuT19.6	10.58	7.39	7.75	4.92	2.21	2.32	3.65	1.71	1.43166	0.732514	0.267486	0.219282	2.22624	0.493911	0.161626	truncatus/tropicus
B. truncatus	BuT19	BuT19.7	10.11	7.05	7.22	5.15	2.66	2.67	4.03	1.65	1.43404	0.714144	0.285856	0.264095	1.93609	0.571631	0.163205	truncatus/tropicus
B. truncatus	BuT19	BuT19.8	9.88	7.23	7.43	5.11	2.12	2.34	3.88	1.65	1.36653	0.752024	0.247976	0.236842	2.41038	0.536653	0.167004	truncatus/tropicus
B. truncatus	BuT19	BuT19.9	10.89	7.22	7.24	5.6	2.45	2.55	3.78	1.34	1.50831	0.66483	0.33517	0.23416	2.28571	0.523546	0.123049	truncatus/tropicus
B. truncatus	BuT19	BuT19.10	9.33	6.55	6.66	4.88	2.33	2.11	3.61	1.43	1.42443	0.713826	0.286174	0.226152	2.09442	0.551145	0.153269	truncatus/tropicus
