# Supplementary material for: Complexity of schistosome vector bulinine snails in Kenya: Insights from nuclear genome size variation, complete mitochondrial genome sequence, and morphometric analysis
Source: PLoS Negl Trop Dis. 2025 Jul 14;19(7):e0013305. doi: 10.1371/journal.pntd.0013305 (PMC12274006; doi:10.1371/journal.pntd.0013305)
Supplement: S3 Table — (XLSX) [file pntd.0013305.s003.xlsx]

## Sheet: Sheet1
S3 Table. Mean ± standard deviation (SD) of shell morphometric parameters and ratios.
Group	L	W	A	WA	WS	LH	WD	WH	L/W	A/L	(L-A)/L	LH/L	WA/WS	WD/W	WH/L
BuU4	11.031 ± 1.668	7.305 ± 0.895	7.139 ± 1.023	4.247 ± 0.513	3.196 ± 0.416	3.194 ± 0.498	4.343 ± 0.855	1.704 ± 0.602	1.507 ± 0.078	0.649 ± 0.048	0.351 ± 0.048	0.29 ± 0.024	1.333 ± 0.092	0.591 ± 0.06	0.152 ± 0.039
BuU7	9.987 ± 1.231	6.803 ± 0.775	7.425 ± 1.118	4.203 ± 0.677	2.662 ± 0.169	2.74 ± 0.38	3.768 ± 0.461	1.184 ± 0.117	1.468 ± 0.058	0.742 ± 0.032	0.258 ± 0.032	0.277 ± 0.047	1.577 ± 0.212	0.555 ± 0.043	0.12 ± 0.015
BuN6	12.842 ± 0.783	8.04 ± 0.289	9.433 ± 0.422	4.434 ± 0.326	3.346 ± 0.544	3.096 ± 0.341	5.187 ± 0.547	1.529 ± 0.513	1.597 ± 0.078	0.736 ± 0.047	0.264 ± 0.047	0.241 ± 0.017	1.351 ± 0.194	0.645 ± 0.058	0.118 ± 0.036
BuN15	11.804 ± 1.08	7.617 ± 0.767	9.303 ± 0.94	4.272 ± 0.398	2.851 ± 0.28	2.835 ± 0.284	4.308 ± 0.575	1.375 ± 0.363	1.553 ± 0.089	0.788 ± 0.03	0.212 ± 0.03	0.241 ± 0.021	1.506 ± 0.154	0.566 ± 0.055	0.117 ± 0.029
BuG1	10.01 ± 1.033	6.837 ± 0.725	7.374 ± 0.737	3.387 ± 0.7	2.744 ± 0.348	2.553 ± 0.532	4.054 ± 0.462	1.481 ± 0.208	1.466 ± 0.066	0.738 ± 0.037	0.262 ± 0.037	0.255 ± 0.045	1.23 ± 0.175	0.594 ± 0.043	0.149 ± 0.024
BuG2	13.423 ± 0.853	8.606 ± 0.607	9.991 ± 0.675	4.671 ± 0.22	3.601 ± 0.479	3.365 ± 0.336	5.717 ± 0.597	1.79 ± 0.286	1.561 ± 0.056	0.745 ± 0.031	0.255 ± 0.031	0.25 ± 0.017	1.315 ± 0.16	0.665 ± 0.067	0.133 ± 0.018
BuG5L	11.406 ± 2.459	7.92 ± 1.439	8.428 ± 1.572	4.692 ± 0.453	2.879 ± 0.799	2.879 ± 0.795	3.919 ± 1.482	1.264 ± 0.206	1.437 ± 0.133	0.743 ± 0.037	0.257 ± 0.037	0.25 ± 0.02	1.713 ± 0.384	0.483 ± 0.101	0.112 ± 0.012
BuG12	16.604 ± 0.573	9.904 ± 0.467	11.498 ± 0.731	5.911 ± 0.378	4.264 ± 0.297	4.016 ± 0.188	6.073 ± 1.038	2.434 ± 0.392	1.679 ± 0.082	0.692 ± 0.032	0.308 ± 0.032	0.242 ± 0.012	1.391 ± 0.117	0.613 ± 0.102	0.146 ± 0.022
BuG13	11.533 ± 1.569	8.226 ± 0.983	9.299 ± 1.083	4.362 ± 0.727	2.468 ± 0.429	2.588 ± 0.434	4.151 ± 0.597	1.085 ± 0.142	1.401 ± 0.081	0.81 ± 0.065	0.19 ± 0.065	0.224 ± 0.016	1.773 ± 0.125	0.504 ± 0.03	0.095 ± 0.011
BuF3	10.779 ± 2.024	3.751 ± 0.429	4.098 ± 0.725	2.385 ± 0.733	2.467 ± 0.329	2.401 ± 0.316	2.906 ± 0.535	4.149 ± 2.259	2.873 ± 0.379	0.386 ± 0.073	0.614 ± 0.073	0.225 ± 0.022	0.997 ± 0.411	0.779 ± 0.138	0.366 ± 0.119
BuTp7A	7.67 ± 0.646	5.705 ± 0.458	6.254 ± 0.574	4.329 ± 0.361	1.454 ± 0.139	1.43 ± 0.136	2.28 ± 0.207	0.876 ± 0.048	1.345 ± 0.04	0.818 ± 0.075	0.182 ± 0.075	0.187 ± 0.013	2.998 ± 0.349	0.4 ± 0.028	0.115 ± 0.013
BuTp14	9.304 ± 0.6	6.605 ± 0.383	7.328 ± 0.353	4.233 ± 0.212	2.211 ± 0.263	2.215 ± 0.224	3.047 ± 0.478	1.243 ± 0.306	1.409 ± 0.061	0.789 ± 0.039	0.211 ± 0.039	0.238 ± 0.017	1.933 ± 0.194	0.46 ± 0.056	0.134 ± 0.031
BuT19	10.546 ± 0.709	7.056 ± 0.306	7.473 ± 0.478	5.167 ± 0.294	2.447 ± 0.225	2.436 ± 0.216	3.798 ± 0.221	1.615 ± 0.192	1.495 ± 0.079	0.709 ± 0.028	0.291 ± 0.028	0.231 ± 0.015	2.122 ± 0.157	0.539 ± 0.029	0.153 ± 0.015
