# Supplementary material for: Complexity of schistosome vector bulinine snails in Kenya: Insights from nuclear genome size variation, complete mitochondrial genome sequence, and morphometric analysis
Source: PLoS Negl Trop Dis. 2025 Jul 14;19(7):e0013305. doi: 10.1371/journal.pntd.0013305 (PMC12274006; doi:10.1371/journal.pntd.0013305)
Supplement: S4 Table — (XLSX) [file pntd.0013305.s004.xlsx]

## Sheet: Sheet1
S4 Table. ANOVA results for shell morphometric variables.
Shell Variable	F_value	p_value
A	60.88	< 2.22e-16
A/L	156.38	< 2.22e-16
WA/WS	89.57	< 2.22e-16
LH/L	15.39	1.0382e-06
WD/W	51.16	< 2.22e-16
L	21.2	1.1359e-08
LH	37.11	2.0311e-13
L/W	423.41	< 2.22e-16
L-A)/L	156.38	< 2.22e-16
WH/L	146.6	< 2.22e-16
W	79.35	< 2.22e-16
WA	37.87	1.2579e-13
WD	36.45	3.0944e-13
WH	59.41	< 2.22e-16
WS	35.27	6.5477e-13
