# Supplementary material for: Complexity of schistosome vector bulinine snails in Kenya: Insights from nuclear genome size variation, complete mitochondrial genome sequence, and morphometric analysis
Source: PLoS Negl Trop Dis. 2025 Jul 14;19(7):e0013305. doi: 10.1371/journal.pntd.0013305 (PMC12274006; doi:10.1371/journal.pntd.0013305)
Supplement: S1 Data — (ZIP) [file pntd.0013305.s007.zip]

Archive with 14 entries (14 files):
- 01_BuU4.dna
- 02_BuU7.dna
- 03_BuN6.dna
- 04_BuN15.dna
- 05_BuG1.dna
- 06_BuG2.dna
- 07_BuG5L.dna
- 08_BuG12.dna
- 09_BuG13.dna
- 10_BuF3.dna
- 11_BuF16.dna
- 12_BuTp7A.dna
- 13_BuTp11.dna
- 14_BuTp14.dna
